# Supplementary material for: Nanoemulsified Essential Oil of Melaleuca leucadendron Leaves for Topical Application: In Vitro Photoprotective, Antioxidant and Anti-Melanoma Activities
Source: Pharmaceuticals (Basel). 2024 Jun 2;17(6):721. doi: 10.3390/ph17060721 (PMC11206566; doi:10.3390/ph17060721)
Supplement: Supplementary file 1 [file pharmaceuticals-17-00721-s001.zip]

Archive with 1 entries (1 files):
- pharmaceuticals-2986378-supplementary.pdf
